# Supplementary material for: A 10-year comparative analysis of medical and surgical specialty lobbying by physician professional organizations
Source: Health Aff Sch. 2025 Jul 9;3(7):qxaf140. doi: 10.1093/haschl/qxaf140 (PMC12287694; doi:10.1093/haschl/qxaf140)
Supplement: qxaf140_Supplementary_Data [file qxaf140_supplementary_data.zip]

Archive with 2 entries (2 files):
- COI and Disclosures HA.docx
- Supplemental Material.docx
